# Supplementary material for: Aurora kinase A/AURKA functionally interacts with the mitochondrial ATP synthase to regulate energy metabolism and cell death
Source: Cell Death Discov. 2023 Jun 29;9:203. doi: 10.1038/s41420-023-01501-2 (PMC10310848; doi:10.1038/s41420-023-01501-2)
Supplement: Supplementary file 3 — Supplementary Table 1 [file 41420_2023_1501_MOESM3_ESM.xlsx]

## Sheet: Foglio1
Plasmid	Cloning sites	Remarks
pcDNA3 AURKA-GFP		From Bertolin et al, 2018.
pmCherry N1 MCU	XhoI/HindIII	Addgene plasmid #3173; from Bertolin et al, 2021.
pmCherry N1 ATP5FB1	BshTI/NotI	ATP5FB1 coding sequence was extracted from the pEGFP spark ATP5B vector (cat. n. BC016512, Sino Biologicals)
pRP ATP5FA1-mCherry		Custom synthesized vector provided by Vectorbuilder
